# Supplementary material for: EpiToolKit—a web-based workbench for vaccine design
Source: Bioinformatics. 2015 Feb 20;31(13):2211–3. doi: 10.1093/bioinformatics/btv116 (PMC4481845; doi:10.1093/bioinformatics/btv116)
Supplement: Supplementary Data [file supp_btv116_suppl_data.zip]

Archive with 2 entries (2 files):
- supplementary.docx
- H1N1_H3N2_sequences.multimsa
